# Supplementary material for: Highly Sensitive Electrochemical Biosensor Using Folic Acid-Modified Reduced Graphene Oxide for the Detection of Cancer Biomarker
Source: Nanomaterials (Basel). 2021 May 12;11(5):1272. doi: 10.3390/nano11051272 (PMC8150695; doi:10.3390/nano11051272)
Supplement: Supplementary file 1 [file nanomaterials-11-01272-s001.zip]

Archive with 1 entries (1 files):
- nanomaterials-1204632-supplementary.pdf
